# Supplementary material for: Valeriana rigida Ruiz & Pav. Root Extract: A New Source of Caffeoylquinic Acids with Antioxidant and Aldose Reductase Inhibitory Activities
Source: Foods. 2021 May 13;10(5):1079. doi: 10.3390/foods10051079 (PMC8152971; doi:10.3390/foods10051079)
Supplement: Supplementary file 1 [file foods-10-01079-s001.zip]

Archive with 1 entries (1 files):
- foods-1205642-supplementary.pdf
